# Supplementary material for: Long-term prognosis of adults with moderately severe SARS-CoV-2 lower respiratory tract infection managed in primary care: Prospective cohort study
Source: Eur J Gen Pract. 2025 Jun 2;31(1):2501306. doi: 10.1080/13814788.2025.2501306 (PMC12131542; doi:10.1080/13814788.2025.2501306)
Supplement: Supplemental Material [file IGEN_A_2501306_SM8918.zip]

Archive with 13 entries (12 files):
- IGEN_A_2501306_suppl_data/
- IGEN_A_2501306_suppl_data/ejgp-2024-0225-File002.docx
- IGEN_A_2501306_suppl_data/ejgp-2024-0225-File003.docx
- IGEN_A_2501306_suppl_data/ejgp-2024-0225-File004.docx
- IGEN_A_2501306_suppl_data/tejp-2024-0108-File005.pdf
- IGEN_A_2501306_suppl_data/tejp-2024-0108-File006.pdf
- IGEN_A_2501306_suppl_data/tejp-2024-0108-File007.xlsx
- IGEN_A_2501306_suppl_data/tejp-2024-0108-File008.xls
- IGEN_A_2501306_suppl_data/tejp-2024-0118-File006.tiff
- IGEN_A_2501306_suppl_data/tejp-2024-0118-File007.tiff
- IGEN_A_2501306_suppl_data/tejp-2024-0118-File008.tiff
- IGEN_A_2501306_suppl_data/tejp-2024-0118-File009.tiff
- IGEN_A_2501306_suppl_data/tejp-2024-0118-File010.docx
