# Supplementary material for: Long-term prognosis of adults with moderately severe SARS-CoV-2 lower respiratory tract infection managed in primary care: Prospective cohort study
Source: Eur J Gen Pract. 2025 Jun 2;31(1):2501306. doi: 10.1080/13814788.2025.2501306 (PMC12131542; doi:10.1080/13814788.2025.2501306)
Supplement: Supplemental Material [file IGEN_A_2501306_SM8918.zip › IGEN_A_2501306_suppl_data/tejp-2024-0108-File007.xlsx]

## Sheet: Table S1.1 chl_best_models (ML)
Table S1.1 Best models used for the ML tree based on chloroplast genome nucleotide sequences
Subset partitions	Best model
P1: (accA_mafft_gb_apcF_mafft_gb_codonA_apcF_mafft_gb_codonB_cemA_mafft_gb_psaD_mafft_gb_codonA_psaD_mafft_gb_codonB_psbK_mafft_gb_codonA_rpl36_mafft_gb_codonB_rps4_mafft_gb_codonA_rps4_mafft_gb_codonB_ycf3_mafft_gb_codonB)	GTR+F+I+G4
P2: (accD_mafft_gb_apcE_mafft_gb_codonB_atpD_mafft_gb_codonB_pbsA_mafft_gb_codonA_rpl27_mafft_gb_codonA_rpl32_mafft_gb_codonB_rpl33_mafft_gb_codonA_rpl33_mafft_gb_codonB_rps10_mafft_gb_codonA_rps14_mafft_gb_tsf_mafft_gb_ycf39_mafft_gb_codonA_ycf4_mafft_gb_codonB)	GTR+F+I+G4
P3: (apcA_mafft_gb_codonA_atpH_mafft_gb_psbH_mafft_gb_codonA_rbcL_mafft_gb)	GTR+F+I+G4
P4: (apcA_mafft_gb_codonB_apcB_mafft_gb_codonA_petB_mafft_gb_codonB_petG_mafft_gb_codonB_psbX_mafft_gb_codonB_tufA_mafft_gb_codonA)	GTR+F+I+G4
P5: (apcB_mafft_gb_codonB_psaC_mafft_gb_codonA_psbB_mafft_gb_psbC_mafft_gb_codonA_psbC_mafft_gb_codonB)	GTR+F+I+G4
P6: (apcD_mafft_gb_codonA_apcD_mafft_gb_codonB_rpl11_mafft_gb_codonA_rpl5_mafft_gb_codonA_rpl5_mafft_gb_codonB_rps17_mafft_gb_codonB)	GTR+F+I+G4
P7: (apcE_mafft_gb_codonA_argB_mafft_gb_codonB_ccsA_mafft_gb_codonA_ilvH_mafft_gb_psaE_mafft_gb_psaI_mafft_gb_secY_mafft_gb_codonA_ycf4_mafft_gb_codonA)	GTR+F+I+G4
P8: (argB_mafft_gb_codonA_petG_mafft_gb_codonA_rpoC2_mafft_gb)	GTR+F+I+G4
P9: (atpA_mafft_gb_atpB_mafft_gb_codonA_atpB_mafft_gb_codonB_clpC_mafft_gb_codonA_clpC_mafft_gb_codonB_psaB_mafft_gb_codonB_tufA_mafft_gb_codonB)	GTR+F+I+G4
P10: (atpD_mafft_gb_codonA_atpF_mafft_gb_codonB_rps20_mafft_gb)	GTR+F+I+G4
P11: (atpE_mafft_gb_psbV_mafft_gb_rpl11_mafft_gb_codonB_rpl20_mafft_gb_codonA_rpoA_mafft_gb_rps2_mafft_gb_codonA_rps5_mafft_gb_codonB_rps7_mafft_gb_rps8_mafft_gb_rps9_mafft_gb_codonA)	GTR+F+I+G4
P12: (atpF_mafft_gb_codonA_atpG_mafft_gb_petF_mafft_gb_codonA_petJ_mafft_gb_psaK_mafft_gb_psbX_mafft_gb_codonA_rpl36_mafft_gb_codonA_rps10_mafft_gb_codonB_rps9_mafft_gb_codonB_trxA_mafft_gb_codonA_trxA_mafft_gb_codonB)	GTR+F+I+G4
P13: (atpI_mafft_gb_odpB_mafft_gb_codonB_psaC_mafft_gb_codonB_psaL_mafft_gb_codonA_psbH_mafft_gb_codonB_psbI_mafft_gb_psbT_mafft_gb_codonB)	GTR+F+I+G4
P14: (cbbX_mafft_gb_codonA_cbbX_mafft_gb_codonB_odpB_mafft_gb_codonA_rbcR_mafft_gb_codonB)	GTR+F+I+G4
P15: (ccs1_mafft_gb_infB_mafft_gb_rpl19_mafft_gb_codonA_rpl32_mafft_gb_codonA_rpl9_mafft_gb)	GTR+F+I+G4
P16: (ccsA_mafft_gb_codonB_groEL_mafft_gb_psaF_mafft_gb_codonA_psaF_mafft_gb_codonB_rpl2_mafft_gb_codonB_rps19_mafft_gb_thiG_mafft_gb)	GTR+F+I+G4
P17: (chlI_mafft_gb_codonA_odpA_mafft_gb_rpoB_mafft_gb_rpoC1_mafft_gb_codonA_rps5_mafft_gb_codonA)	GTR+F+I+G4
P18: (chlI_mafft_gb_codonB_dnaK_mafft_gb_rbcR_mafft_gb_codonA_rps2_mafft_gb_codonB_ycf3_mafft_gb_codonA)	GTR+F+I+G4
P19: (cpcG_mafft_gb_ftsH_mafft_gb_petD_mafft_gb_rpl14_mafft_gb_rps12_mafft_gb)	GTR+F+I+G4
P20: (cpeA_mafft_gb_cpeB_mafft_gb_codonA_cpeB_mafft_gb_codonB)	GTR+F+I+G4
P21: (dnaB_mafft_gb_syfB_mafft_gb_codonA_syfB_mafft_gb_codonB)	GTR+F+I+G4
P22: (fabH_mafft_gb)	GTR+F+I+G4
P23: (gltB_mafft_gb_codonA_gltB_mafft_gb_codonB)	GTR+F+I+G4
P24: (ilvB_mafft_gb_codonA)	GTR+F+I+G4
P25: (ilvB_mafft_gb_codonB)	GTR+F+I+G4
P26: (infC_mafft_gb_petA_mafft_gb_codonA_petA_mafft_gb_codonB)	GTR+F+I+G4
P27: (pbsA_mafft_gb_codonB_secA_mafft_gb_trpG_mafft_gb_ycf16_mafft_gb)	GTR+F+I+G4
P28: (petB_mafft_gb_codonA_psaA_mafft_gb_psaB_mafft_gb_codonA_psaM_mafft_gb_psbN_mafft_gb_psbT_mafft_gb_codonA)	GTR+F+I+G4
P29: (petF_mafft_gb_codonB_petN_mafft_gb_codonA_psbW_mafft_gb_codonA)	GTR+F+I+G4
P30: (petN_mafft_gb_codonB)	GTR+F+G4
P31: (pgmA_mafft_gb_rpl1_mafft_gb_codonB_rps3_mafft_gb)	GTR+F+I+G4
P32: (psaJ_mafft_gb_psaL_mafft_gb_codonB_rpoC1_mafft_gb_codonB)	GTR+F+I+G4
P33: (psbA_mafft_gb)	GTR+F+I+G4
P34: (psbD_mafft_gb)	GTR+F+G4
P35: (psbE_mafft_gb_psbF_mafft_gb_psbJ_mafft_gb_codonA_psbJ_mafft_gb_codonB_psbK_mafft_gb_codonB_psbL_mafft_gb)	HKY+F+I+G4
P36: (psbW_mafft_gb_codonB_rbcS_mafft_gb)	GTR+F+G4
P37: (rne_mafft_gb_codonA_rne_mafft_gb_codonB_rpl19_mafft_gb_codonB)	GTR+F+I+G4
P38: (rpl12_mafft_gb_rpl16_mafft_gb_rpl2_mafft_gb_codonA_rpl31_mafft_gb_rps11_mafft_gb)	GTR+F+I+G4
P39: (rpl13_mafft_gb_rpl1_mafft_gb_codonA_rpl20_mafft_gb_codonB_rpl21_mafft_gb_rpl22_mafft_gb_codonB_rpl27_mafft_gb_codonB_rpl34_mafft_gb)	GTR+F+I+G4
P40: (rpl18_mafft_gb_rpl6_mafft_gb_codonA_rpl6_mafft_gb_codonB)	GTR+F+G4
P41: (rpl22_mafft_gb_codonA_rpl24_mafft_gb_codonA_rpl28_mafft_gb_rps16_mafft_gb_rps18_mafft_gb)	GTR+F+I+G4
P42: (rpl23_mafft_gb)	GTR+F+G4
P43: (rpl24_mafft_gb_codonB_rps6_mafft_gb_syh_mafft_gb_codonA_syh_mafft_gb_codonB_ycf46_mafft_gb_codonB)	GTR+F+I+G4
P44: (rpl35_mafft_gb_rps1_mafft_gb_codonB_ycf39_mafft_gb_codonB)	GTR+F+I+G4
P45: (rpl3_mafft_gb_codonA_rpl3_mafft_gb_codonB_rpl4_mafft_gb_codonA_rpl4_mafft_gb_codonB)	GTR+F+I+G4
P46: (rps17_mafft_gb_codonA)	GTR+F+G4
P47: (rps1_mafft_gb_codonA)	GTR+F+I+G4
P48: (secY_mafft_gb_codonB)	GTR+F+I+G4
P49: (ycf37_mafft_gb)	GTR+F+I+G4
P50: (ycf46_mafft_gb_codonA)	GTR+F+I+G4

## Sheet: Table S1.2 chl best models(BI)
Table S1.2 Best models used for the BI tree based on chloroplast genome nucleotide sequences
Subset partitions	Best model
P1: (accA_mafft_gb_apcF_mafft_gb_codonA_apcF_mafft_gb_codonB_cemA_mafft_gb_psaD_mafft_gb_codonA_psaD_mafft_gb_codonB_psbK_mafft_gb_codonA_rpl36_mafft_gb_codonB_rps4_mafft_gb_codonA_rps4_mafft_gb_codonB_ycf3_mafft_gb_codonB)	GTR+F+I+G4
P2: (accD_mafft_gb_apcE_mafft_gb_codonB_atpD_mafft_gb_codonB_pbsA_mafft_gb_codonA_rpl27_mafft_gb_codonA_rpl32_mafft_gb_codonB_rpl33_mafft_gb_codonA_rpl33_mafft_gb_codonB_rps10_mafft_gb_codonA_rps14_mafft_gb_tsf_mafft_gb_ycf39_mafft_gb_codonA_ycf4_mafft_gb_codonB)	GTR+F+I+G4
P3: (apcA_mafft_gb_codonA_atpH_mafft_gb_psbH_mafft_gb_codonA_rbcL_mafft_gb)	GTR+F+I+G4
P4: (apcA_mafft_gb_codonB_apcB_mafft_gb_codonA_petB_mafft_gb_codonB_petG_mafft_gb_codonB_psbX_mafft_gb_codonB_tufA_mafft_gb_codonA)	GTR+F+I+G4
P5: (apcB_mafft_gb_codonB_psaC_mafft_gb_codonA_psbB_mafft_gb_psbC_mafft_gb_codonA_psbC_mafft_gb_codonB)	GTR+F+I+G4
P6: (apcD_mafft_gb_codonA_apcD_mafft_gb_codonB_rpl11_mafft_gb_codonA_rpl5_mafft_gb_codonA_rpl5_mafft_gb_codonB_rps17_mafft_gb_codonB)	GTR+F+I+G4
P7: (apcE_mafft_gb_codonA_argB_mafft_gb_codonB_ccsA_mafft_gb_codonA_ilvH_mafft_gb_psaE_mafft_gb_psaI_mafft_gb_secY_mafft_gb_codonA_ycf4_mafft_gb_codonA)	GTR+F+I+G4
P8: (argB_mafft_gb_codonA_petG_mafft_gb_codonA_rpoC2_mafft_gb)	GTR+F+I+G4
P9: (atpA_mafft_gb_atpB_mafft_gb_codonA_atpB_mafft_gb_codonB_clpC_mafft_gb_codonA_clpC_mafft_gb_codonB_psaB_mafft_gb_codonB_tufA_mafft_gb_codonB)	GTR+F+I+G4
P10: (atpD_mafft_gb_codonA_atpF_mafft_gb_codonB_rps20_mafft_gb)	GTR+F+I+G4
P11: (atpE_mafft_gb_psbV_mafft_gb_rpl11_mafft_gb_codonB_rpl20_mafft_gb_codonA_rpoA_mafft_gb_rps2_mafft_gb_codonA_rps5_mafft_gb_codonB_rps7_mafft_gb_rps8_mafft_gb_rps9_mafft_gb_codonA)	GTR+F+I+G4
P12: (atpF_mafft_gb_codonA_atpG_mafft_gb_petF_mafft_gb_codonA_petJ_mafft_gb_psaK_mafft_gb_psbX_mafft_gb_codonA_rpl36_mafft_gb_codonA_rps10_mafft_gb_codonB_rps9_mafft_gb_codonB_trxA_mafft_gb_codonA_trxA_mafft_gb_codonB)	GTR+F+I+G4
P13: (atpI_mafft_gb_odpB_mafft_gb_codonB_psaC_mafft_gb_codonB_psaL_mafft_gb_codonA_psbH_mafft_gb_codonB_psbI_mafft_gb_psbT_mafft_gb_codonB)	GTR+F+I+G4
P14: (cbbX_mafft_gb_codonA_cbbX_mafft_gb_codonB_odpB_mafft_gb_codonA_rbcR_mafft_gb_codonB)	GTR+F+I+G4
P15: (ccs1_mafft_gb_infB_mafft_gb_rpl19_mafft_gb_codonA_rpl32_mafft_gb_codonA_rpl9_mafft_gb)	GTR+F+I+G4
P16: (ccsA_mafft_gb_codonB_groEL_mafft_gb_psaF_mafft_gb_codonA_psaF_mafft_gb_codonB_rpl2_mafft_gb_codonB_rps19_mafft_gb_thiG_mafft_gb)	GTR+F+I+G4
P17: (chlI_mafft_gb_codonA_odpA_mafft_gb_rpoB_mafft_gb_rpoC1_mafft_gb_codonA_rps5_mafft_gb_codonA)	GTR+F+I+G4
P18: (chlI_mafft_gb_codonB_dnaK_mafft_gb_rbcR_mafft_gb_codonA_rps2_mafft_gb_codonB_ycf3_mafft_gb_codonA)	GTR+F+I+G4
P19: (cpcG_mafft_gb_ftsH_mafft_gb_petD_mafft_gb_rpl14_mafft_gb_rps12_mafft_gb)	GTR+F+I+G4
P20: (cpeA_mafft_gb_cpeB_mafft_gb_codonA_cpeB_mafft_gb_codonB)	GTR+F+I+G4
P21: (dnaB_mafft_gb_syfB_mafft_gb_codonA_syfB_mafft_gb_codonB)	GTR+F+I+G4
P22: (fabH_mafft_gb)	GTR+F+I+G4
P23: (gltB_mafft_gb_codonA_gltB_mafft_gb_codonB)	GTR+F+I+G4
P24: (ilvB_mafft_gb_codonA)	GTR+F+I+G4
P25: (ilvB_mafft_gb_codonB)	GTR+F+I+G4
P26: (infC_mafft_gb_petA_mafft_gb_codonA_petA_mafft_gb_codonB)	GTR+F+I+G4
P27: (pbsA_mafft_gb_codonB_secA_mafft_gb_trpG_mafft_gb_ycf16_mafft_gb)	GTR+F+I+G4
P28: (petB_mafft_gb_codonA_psaA_mafft_gb_psaB_mafft_gb_codonA_psaM_mafft_gb_psbN_mafft_gb_psbT_mafft_gb_codonA)	GTR+F+I+G4
P29: (petF_mafft_gb_codonB_petN_mafft_gb_codonA_psbW_mafft_gb_codonA)	GTR+F+I+G4
P30: (petN_mafft_gb_codonB)	GTR+F+G4
P31: (pgmA_mafft_gb_rpl1_mafft_gb_codonB_rps3_mafft_gb)	GTR+F+I+G4
P32: (psaJ_mafft_gb_psaL_mafft_gb_codonB_rpoC1_mafft_gb_codonB)	GTR+F+I+G4
P33: (psbA_mafft_gb)	GTR+F+I+G4
P34: (psbD_mafft_gb)	GTR+F+G4
P35: (psbE_mafft_gb_psbF_mafft_gb_psbJ_mafft_gb_codonA_psbJ_mafft_gb_codonB_psbK_mafft_gb_codonB_psbL_mafft_gb)	HKY+F+I+G4
P36: (psbW_mafft_gb_codonB_rbcS_mafft_gb)	GTR+F+G4
P37: (rne_mafft_gb_codonA_rne_mafft_gb_codonB_rpl19_mafft_gb_codonB)	GTR+F+I+G4
P38: (rpl12_mafft_gb_rpl16_mafft_gb_rpl2_mafft_gb_codonA_rpl31_mafft_gb_rps11_mafft_gb)	GTR+F+I+G4
P39: (rpl13_mafft_gb_rpl1_mafft_gb_codonA_rpl20_mafft_gb_codonB_rpl21_mafft_gb_rpl22_mafft_gb_codonB_rpl27_mafft_gb_codonB_rpl34_mafft_gb)	GTR+F+I+G4
P40: (rpl18_mafft_gb_rpl6_mafft_gb_codonA_rpl6_mafft_gb_codonB)	GTR+F+G4
P41: (rpl22_mafft_gb_codonA_rpl24_mafft_gb_codonA_rpl28_mafft_gb_rps16_mafft_gb_rps18_mafft_gb)	GTR+F+I+G4
P42: (rpl23_mafft_gb)	GTR+F+G4
P43: (rpl24_mafft_gb_codonB_rps6_mafft_gb_syh_mafft_gb_codonA_syh_mafft_gb_codonB_ycf46_mafft_gb_codonB)	GTR+F+I+G4
P44: (rpl35_mafft_gb_rps1_mafft_gb_codonB_ycf39_mafft_gb_codonB)	GTR+F+I+G4
P45: (rpl3_mafft_gb_codonA_rpl3_mafft_gb_codonB_rpl4_mafft_gb_codonA_rpl4_mafft_gb_codonB)	GTR+F+I+G4
P46: (rps17_mafft_gb_codonA)	GTR+F+G4
P47: (rps1_mafft_gb_codonA)	GTR+F+I+G4
P48: (secY_mafft_gb_codonB)	GTR+F+I+G4
P49: (ycf37_mafft_gb)	GTR+F+I+G4
P50: (ycf46_mafft_gb_codonA)	GTR+F+I+G4

## Sheet: Table S1.3 mito_best_models(BI)
Table S1.3 Best models used to construct BI phylogenetic tree based on amino acid sequences extracted from mitochondrial genome
Subset partitions	Best model
P1: (atp6_mafft_gb_nad3_mafft_gb_nad4_mafft_gb)	mtMAM+F+I+G4
P2: (atp8_mafft_gb_rpl16_mafft_gb_sdh4_mafft_gb)	JTT+F+I+G4
P3: (atp9_mafft_gb)	mtREV
P4: (cob_mafft_gb_nad1_mafft_gb)	mtREV+F+I+G4
P5: (cox1_mafft_gb)	cpREV+F+I+G4
P6: (cox2_mafft_gb)	mtREV+F+I+G4
P7: (cox3_mafft_gb_nad4L_mafft_gb)	cpREV+F+I+G4
P8: (nad2_mafft_gb_nad5_mafft_gb_nad6_mafft_gb)	JTT+F+I+G4
P9: (rps11_mafft_gb_rps12_mafft_gb)	JTT+F+I+G4
P10: (rps3_mafft_gb_sdh3_mafft_gb)	JTT+F+I+G4
P11: (sdh2_mafft_gb)	JTT+F+I+G4

## Sheet: Table S1.4 mito_best_models(ML)
Table S1.3 Best models used to construct ML phylogenetic tree based on amino acid sequences extracted from mitochondrial genome
Subset partitions	Best model
P1: (atp6_mafft_gb_cox3_mafft_gb_nad3_mafft_gb_nad4L_mafft_gb_nad4_mafft_gb)	mtMet+F+I+I+R3
P2: (atp8_mafft_gb_rpl16_mafft_gb_rps3_mafft_gb_sdh4_mafft_gb)	Q.bird+F+I+I+R3
P3: (atp9_mafft_gb)	mtZOA
P4: (cob_mafft_gb_cox1_mafft_gb_nad1_mafft_gb)	cpREV+F+R3
P5: (cox2_mafft_gb_sdh2_mafft_gb)	FLU+F+I+I+R3
P6: (nad2_mafft_gb_nad5_mafft_gb_nad6_mafft_gb)	mtVer+F+I+I+R4
P7: (rps11_mafft_gb_rps12_mafft_gb)	Q.plant+F+R4
P8: (sdh3_mafft_gb)	Q.bird+F+I+I+R3
