# Supplementary material for: Long-term prognosis of adults with moderately severe SARS-CoV-2 lower respiratory tract infection managed in primary care: Prospective cohort study
Source: Eur J Gen Pract. 2025 Jun 2;31(1):2501306. doi: 10.1080/13814788.2025.2501306 (PMC12131542; doi:10.1080/13814788.2025.2501306)
Supplement: Supplemental Material [file IGEN_A_2501306_SM8918.zip › IGEN_A_2501306_suppl_data/tejp-2024-0108-File008.xls]

## Sheet: Sheet3
Chloroplast genonme			Mitochondrial genome
Species	Accession number	References	Species	Accession number	References
Bangia fuscopurpurea OUCPT01	KP714733.1	Cao et al., 2018	Bangia fuscopurpurea OUPT01	NC_026905.1	Bi et al., 2023, unpublished
Bangia atropurpurea strain SAG 1351-1	NC_062392.1	Beveren et al. 2023, unpublished	Bangia atropurpurea SAG 1351-1	NC_062398.1	Beveren et al. 2023, unpublished
Neoporphyra dentata	NC_081972.1	Lee et al., 2023, unpublished	Neoporphyra dentata	NC_081968.1	Lee et al., 2023, unpublished
Neoporphyra haitanensis	NC_021189.1	Wang et al., 2013	Neoporphyra haitanensis	NC_017751	Mao et al., 2012
Neoporphyra perforata	NC_024050.1	Hughey et al., 2013	Neoporphyra perforate voucher LD-Ag 13032	KJ708769.1	Hughey et al., 2013
Neoporphyra seriata	NC_081973.1	Lee et al., 2023, unpublished	Neoporphyra seriata	OR123500.1	Lee et al., 2023, unpublished
Neopyropia fucicola	KJ776837.1	Hughey et al., 2013	Neopyropia fucicola	NC_024288.1	Hughey et al., 2013
Neopyropia yezoensis	MT876197.1	Wang et al., 2021	Neopyropia tenera	NC_021475.1	Hwang et al., 2013
Porphyra purpurea	NC_000925.1	Reith & Munholland, 1995	Neopyropia yezoensis strain RZ-58	MK695879.1	Xu et al., 2019, unpublished
Porphyra umbilicalis	NC_035573.1	Brawley et al., 2017	Porphyra purpurea	NC_002007.1	Burger et al., 1999
Pyropia endiviifolia	KT716756.1	Xu et al., 2018	Porphyra umbilicalis	NC_018544.1	Smith et al., 2012
Pyropia kanakaensis	KJ776836.1	Hughey et al., 2013	Pyropia endiviifolia	KU356193.1	Xu et al., 2017, unpublished
Pyropia pulchra	NC_029861	Lee et al., 2016	Pyropia kanakaensis	NC_024289.1	Hughey et al., 2013
Wildemania schizophylla	NC_029576.1	Hughey et al., 2023, unpublished	Pyropia nitida	NC_027616.1	Harden et al., 2016
Pyropia sp. Myanmar B	LC761954.1	San et al., 2023	Pyropia pulchraa	MT588076.1	Park & Lee, 2020
outgroup			Wildemania schizophylla	NC_024579.1	Silva & Hughey, 2014
Gracilaria salicornia	NC_023785.1	Campbell et al., 2014	Pyropia sp. Myanmar B	LC761957.1	San et al., 2023
Gracilaria tenuistipitata	NC_006137.1	Hagopian et al., 2004	outgroup
Gracilariopsis lemaneiformi	KP330491.1	Bi et al., 2015, unpublished	Gracilariopsis lemaneiformi	JQ071938.1	Zhang et al., 2012
			Gracilaria tenuistipitata	KY054924.1	Xu et al., 2019, unpublished
			Gracilaria salicornia	KT373903.1	Song et al., 2016
References:
Brawley, S.H., Blouin, N.A., Ficko-Blean, E., Wheeler, G.L., Lohr, M., Goodson, H.V., Jenkins, J.W., Blaby-Haas, C.E., Helliwell, K.E., Chan, C.X., Marriage, T.N., Bhattacharya, D., Klein, A.S., Badis, Y., Brodie, J., Cao, Y.,Collén, J., Dittami, S.M., Gachon, C.M.M., Green, B.R., Karpowicz, S.J., Kim, J.W., Kudahl, U.J., Lin, S., Michel, G., Mittag, M., Olson, B.J.S.C., Pangilinan, J.L., Peng, Y…
Burger, G., Saint-Louis, D., Gray, M.W.B. & Lang, F. (1999). Complete sequence of the mitochondrial DNA of the red alga Porphyra purpurea: Cyanobacterial introns and shared ancestry of red and green algae, The Plant Cell, 11: 1675–1694,
Campbell, M.A., Presting, G.G., Bennett, M.S. & Sherwood, A.R. (2014). Highly conserved organellar genomes in the Gracilariales as inferred using new data from the Hawaiian invasive red agla Gracilaria salicornia (Rhodophyta). Phycologia, 53: 109-116.
Cao, M., Bi, G., Mao, Y., Li, G. & Kong, F. (2018). The first plastid genome of a filamentous taxon ‘Bangia’ sp.ucpt-01 in the bangiales. Scientific Reports, 8: 10688.
Hagopian, J.C., Reis, M., Kitajima, J.P., Bhattacharya, D. & de Oliveira, M.C. (2004). Comparative analysis of the complete plastid genome sequence of the red algal Gracilaria tenuistipitata var. liui provides insights into the evolution of rhodoplasts and their relationship to other plastids. Journal of Molecular and Evolution, 59: 464-477.
Harden, L.K., Morales, K.M., & Hughey, J. R. (2015). Identification of a new marine algal species Pyropia nitida sp. nov. (Bangiales: Rhodophyta) from Monterey, California. Mitochondrial DNA Part A, 27: 3058–3062.
Hwang, M.S., Kim, S.O., Ha, D.S., Lee, J.E. & Lee, S.R. (2013). Complete sequence and genetic features of the mitochondrial genome of Pyropia tenera (Rhodophyta). Plant Biotechnology Reports, 7: 435–443.
Hughey, J.R., Gabrielson, P.W., Rohmer, L., Tortolani, J., Silva, M., Miller, K.A., Young, J.D., Martell, C. & Ruediger, E. (2013). Minimally destructive sampling of type specimens of Pyropia (Bangiales, Rhodophyta) recovers complete plastid and mitochondrial genomes. Scientific Report, 4: 5113.
Mao, Y., Zhang, B., Kong, F., & Wang, L. (2012). The complete mitochondrial genome of Pyropia haitanensis Chang et Zheng. Mitochondrial DNA, 23: 344-346.
Lee, J.M., Kim, K.M., Yang, E.C., Miller, K.A., Boo, S.M., Bhattacharya, D. & Yoon, H.S. (2016). Reconstructing the complex evolutionary history of mobile plasmids in red algal genomes. Scientific Report, 6: 23744.
Park, S.I., & Lee, J. (2020). The complete mitochondrial genome of Pyropia pulchra (Bangiophyceae, Rhodophyta). Mitochondrial DNA Part B, 5: 3157–3158.
Reith, M. & Munholland, J. (1995). Complete nucleotide sequence of the Porphyra purpurea chloroplast genome. Plant Molecular Biology Reporter, 13: 333-335.
San, M.H., Kawamura, Y., Kimura, K., Witharana, E.P., Shimogiri, T., Aye, S.S., Min, T.T., Aung, C., Khaing, M.M. & Nagano, Y. (2023). Characterization and organelle genome sequencing of Pyropia species from myanmar. Scientific Reports, 13: 15677.
Silva, M.Y., & Hughey, J.R. (2014). Complete mitochondrial genome of the holotype specimen of Wildemania schizophylla (Bangiales: Rhodophyta). Mitochondrial DNA Part A, 27: 1001–1002.
Smith, D.R., Hua, J., Lee, R.W. & Keeling, P.J. (2012). Relative rates of evolution among the three genetic compartments of the red alga Porphyra differ from those of green plants and do not correlative with genome architecture. Molecular Phlogenetics and Evolution, 65: 339-344.
Song, S.L., Yong, H.S., Lim, P.E., Ng, P.K., & Phang, S.M. (2016). Complete mitochondrial genome, genetic diversity and molecular phylogeny of Gracilaria salicornia (Rhodophyta: Gracilariaceae). Phycologia, 55: 371–377.
Wang, L., Mao, Y., Kong, F., Li, G., Ma, F., Zhang, B., Sun, P., Bi, G., Zhang, F., Xue, H. & Cao, M. (2013). Complete sequence and analysis of plastid genomes of two economically important red algae: Pyropia haitanensis and Pyropia yezoensis. PLoS ONE, 8: e665902.
Wang, L., Wang, J., Zhu, Y. Cui, Z., Kong, F., Tang, X. & Mao, Y. (2021). Development of organelle single nucleotide polymorphism (SNP) markers and their application for the identification of cytoplasmic inheritance patterns in Pyropia yezoensis (Bangiales, Rhodophyta). Journal of Oceanology and Limnology, 39: 1447–1457.
Xu, K., Tang, X., Bi, G. Cao, M., Wang, L., Mao, Y. (2018). The first complete organellar genomes of an Antarctic red alga, Pyropia endiviifolia: insights into its genome architecture and phylogenetic position within genus Pyropia (Bangiales, Rhodophyta). Journal of Oceanology and Limnology, 36: 1315–1328.
Zhang, L., Wang, X., Qian, H., Chi, S., Liu, C. & Liu, T. (2012). Complete Sequences of the Mitochondrial DNA of the Wild Gracilariopsis lemaneiformis and Two Mutagenic Cultivated Breeds (Gracilariaceae, Rhodophyta). PLoS ONE, 7: e40241.
